# Supplementary material for: Platelet Inhibition by Low-Dose Acetylsalicylic Acid Reduces Neuroinflammation in an Animal Model of Multiple Sclerosis
Source: Int J Mol Sci. 2021 Sep 14;22(18):9915. doi: 10.3390/ijms22189915 (PMC8465626; doi:10.3390/ijms22189915)
Supplement: Supplementary file 1 [file ijms-22-09915-s001.zip]

Archive with 1 entries (1 files):
- ijms-1356189-supplementary.pdf
